# Supplementary material for: Effect of Silver Powder Microstructure on the Performance of Silver Powder and Front-Side Solar Silver Paste
Source: Materials (Basel). 2024 Jan 17;17(2):445. doi: 10.3390/ma17020445 (PMC10820057; doi:10.3390/ma17020445)
Supplement: Supplementary file 1 [file materials-17-00445-s001.zip]

Archive with 1 entries (1 files):
- materials-2816572-supplementary.pdf
